# Supplementary material for: How Cooking Time Affects In Vitro Starch and Protein Digestibility of Whole Cooked Lentil Seeds versus Isolated Cotyledon Cells
Source: Foods. 2023 Jan 24;12(3):525. doi: 10.3390/foods12030525 (PMC9914867; doi:10.3390/foods12030525)
Supplement: Supplementary file 1 [file foods-12-00525-s001.zip]

Archive with 1 entries (1 files):
- foods-2132207-supplementary.pdf
